# Supplementary material for: Ginsenoside Rg1 attenuates the NASH phenotype by regulating the miR-375-3p/ATG2B/PTEN-AKT axis to mediate autophagy and pyroptosis
Source: Lipids Health Dis. 2023 Feb 10;22:22. doi: 10.1186/s12944-023-01787-2 (PMC9912620; doi:10.1186/s12944-023-01787-2)
Supplement: Supplementary file 1 — Additional file 1. [file 12944_2023_1787_MOESM1_ESM.xlsx]

## Sheet: Sheet1
Name	231206	781126	392012	232291	321016	981925	243556	692523	120205	821038	171242	170233	258023	265303
Diagnose	Healthy Control	Healthy Control	Healthy Control	Healthy Control	Healthy Control	Healthy Control	NAF	NAF	NASH	NASH	NASH	NASH	NASH	NASH
Gender(F/M)	M	F	M	F	F	F	F	M	F	M	M	F	M	M
Age	50	48	53	48	43	51	48	46	50	55	48	53	45	49
Serum ALT (U/l)	19.02	19.21	19.95	19.02	19.86	19.95	45.02	49.02	55.09	50.76	41.12	42.05	56.92	50.96
Serum AST (U/l)	20.43	16.08	13.52	27.62	29.63	18.09	52.75	47.02	50.01	53.72	50.79	39.92	49.71	48.91
